# Supplementary material for: Transcriptome and Physiological Analysis of Rapeseed Tolerance to Post-Flowering Temperature Increase
Source: Int J Mol Sci. 2023 Oct 26;24(21):15593. doi: 10.3390/ijms242115593 (PMC10648292; doi:10.3390/ijms242115593)
Supplement: Supplementary file 1 [file ijms-24-15593-s001.zip]

Archive with 8 entries (8 files):
- Figure S1.pdf
- Figure S2.pdf
- Figure S3.pdf
- Supplementary methods.pdf
- Table S1.xlsx
- Table S2.xlsx
- Table S3.pdf
- Table S4.pdf
