# Supplementary material for: Transcriptome and Physiological Analysis of Rapeseed Tolerance to Post-Flowering Temperature Increase
Source: Int J Mol Sci. 2023 Oct 26;24(21):15593. doi: 10.3390/ijms242115593 (PMC10648292; doi:10.3390/ijms242115593)
Supplement: Supplementary file 1 [file ijms-24-15593-s001.zip › Table S1.xlsx]

## Sheet: Sheet1
Table S1: Summary of RNA-seq data for heat stress response analysis in rapeseed plants. This table provides an overview of the sequencing and pseudoalignment statistics for 112 pod and seed samples.
sample	tissue	genotypè	days after flowering	treatment	season	replicate	reads_processed	reads_pseudoaligned	%_pseudoaligned
LCG151	Seed	Lumen	7DAF	Control	S2019	1	21732241	15469780	71.2
LCG159	Seed	Lumen	7DAF	Control	S2019	2	25340635	17538769	69.2
LCG167	Seed	Lumen	7DAF	Control	S2019	3	20981827	14972500	71.4
LCG175	Seed	Lumen	14DAF	Control	S2019	1	22810472	16943391	74.3
LCG183	Seed	Lumen	14DAF	Control	S2019	2	22628198	16802099	74.3
LCG191	Seed	Lumen	14DAF	Control	S2019	3	21589197	16067342	74.4
LCG339	Seed	Lumen	7DAF	Control	S2020	1	22594536	16993303	75.2
LCG343B	Seed	Lumen	7DAF	Control	S2020	2	22367724	16724103	74.8
LCG347	Seed	Lumen	7DAF	Control	S2020	3	19580400	14780426	75.5
LCG351	Seed	Lumen	7DAF	Control	S2020	4	22240113	16674435	75
LCG355	Seed	Lumen	14DAF	Control	S2020	1	22352819	17085424	76.4
LCG359	Seed	Lumen	14DAF	Control	S2020	2	23791490	17907264	75.3
LCG363	Seed	Lumen	14DAF	Control	S2020	3	23547074	17957773	76.3
LCG367	Seed	Lumen	14DAF	Control	S2020	4	21885955	16650718	76.1
LCS152	Silique	Lumen	7DAF	Control	S2019	1	21659399	15836393	73.1
LCS160	Silique	Lumen	7DAF	Control	S2019	2	22254261	16222882	72.9
LCS168	Silique	Lumen	7DAF	Control	S2019	3	24021782	17484716	72.8
LCS176	Silique	Lumen	14DAF	Control	S2019	1	20298496	15013899	74
LCS184	Silique	Lumen	14DAF	Control	S2019	2	21660091	15861652	73.2
LCS192	Silique	Lumen	14DAF	Control	S2019	3	22087883	15092238	68.3
LCS340	Silique	Lumen	7DAF	Control	S2020	1	22944783	17054917	74.3
LCS344	Silique	Lumen	7DAF	Control	S2020	2	23118532	17285042	74.8
LCS348	Silique	Lumen	7DAF	Control	S2020	3	23562250	17493487	74.2
LCS352	Silique	Lumen	7DAF	Control	S2020	4	23223643	17273849	74.4
LCS356	Silique	Lumen	14DAF	Control	S2020	1	22078555	15918949	72.1
LCS360	Silique	Lumen	14DAF	Control	S2020	2	20650266	15438705	74.8
LCS364	Silique	Lumen	14DAF	Control	S2020	3	25349557	18505976	73
LCS368	Silique	Lumen	14DAF	Control	S2020	4	22818308	17344875	76
LHG337	Seed	Lumen	7DAF	Heat	S2020	1	22948398	16748426	73
LHG341	Seed	Lumen	7DAF	Heat	S2020	2	22446680	16854765	75.1
LHG345	Seed	Lumen	7DAF	Heat	S2020	3	23791764	17972110	75.5
LHG349	Seed	Lumen	7DAF	Heat	S2020	4	21261324	13592382	63.9
LHG353	Seed	Lumen	14DAF	Heat	S2020	1	23096778	17306905	74.9
LHG357	Seed	Lumen	14DAF	Heat	S2020	2	19615053	14550875	74.2
LHG361	Seed	Lumen	14DAF	Heat	S2020	3	22137917	16533556	74.7
LHG365	Seed	Lumen	14DAF	Heat	S2020	4	22848212	17153915	75.1
LHS338	Silique	Lumen	7DAF	Heat	S2020	1	22737789	16672408	73.3
LHS342	Silique	Lumen	7DAF	Heat	S2020	2	22396660	16818360	75.1
LHS346	Silique	Lumen	7DAF	Heat	S2020	3	22796881	17103324	75
LHS350	Silique	Lumen	7DAF	Heat	S2020	4	22474221	16647655	74.1
LHS354	Silique	Lumen	14DAF	Heat	S2020	1	23099461	17311950	74.9
LHS358	Silique	Lumen	14DAF	Heat	S2020	2	21333866	15880108	74.4
LHS362	Silique	Lumen	14DAF	Heat	S2020	3	22646909	17093776	75.5
LHS366	Silique	Lumen	14DAF	Heat	S2020	4	20403654	15301613	75
LTG149	Seed	Lumen	7DAF	Heat	S2019	1	25448291	18927450	74.4
LTG157	Seed	Lumen	7DAF	Heat	S2019	2	22885715	16678295	72.9
LTG165	Seed	Lumen	7DAF	Heat	S2019	3	21714183	16065594	74
LTG173	Seed	Lumen	14DAF	Heat	S2019	1	22752784	16869233	74.1
LTG181	Seed	Lumen	14DAF	Heat	S2019	2	21280261	15710517	73.8
LTG189	Seed	Lumen	14DAF	Heat	S2019	3	22606184	16802569	74.3
LTS150	Silique	Lumen	7DAF	Heat	S2019	1	20788400	15336418	73.8
LTS158	Silique	Lumen	7DAF	Heat	S2019	2	22901953	16744810	73.1
LTS166	Silique	Lumen	7DAF	Heat	S2019	3	19694359	14221150	72.2
LTS174	Silique	Lumen	14DAF	Heat	S2019	1	20257882	14700743	72.6
LTS182	Silique	Lumen	14DAF	Heat	S2019	2	21212651	15455573	72.9
LTS190	Silique	Lumen	14DAF	Heat	S2019	3	21394521	15618097	73
SCG199	Seed	Solar	7DAF	Control	S2019	1	21686310	15860397	73.1
SCG207B	Seed	Solar	7DAF	Control	S2019	2	24130972	18245319	75.6
SCG215	Seed	Solar	7DAF	Control	S2019	3	21912837	15719793	71.7
SCG223	Seed	Solar	14DAF	Control	S2019	1	23117736	11161025	48.3
SCG231	Seed	Solar	14DAF	Control	S2019	2	22392226	16488240	73.6
SCG239	Seed	Solar	14DAF	Control	S2019	3	21352037	15783769	73.9
SCG371	Seed	Solar	7DAF	Control	S2020	1	22012273	16375280	74.4
SCG375	Seed	Solar	7DAF	Control	S2020	2	22386772	16650562	74.4
SCG379B	Seed	Solar	7DAF	Control	S2020	3	22851386	17058128	74.6
SCG383	Seed	Solar	7DAF	Control	S2020	4	23378988	17585906	75.2
SCG387	Seed	Solar	14DAF	Control	S2020	1	24480016	18392005	75.1
SCG391	Seed	Solar	14DAF	Control	S2020	2	22622208	16729309	74
SCG395	Seed	Solar	14DAF	Control	S2020	3	22466875	16949048	75.4
SCG399	Seed	Solar	14DAF	Control	S2020	4	21892697	16511079	75.4
SCS200	Silique	Solar	7DAF	Control	S2019	1	22084154	16191271	73.3
SCS208	Silique	Solar	7DAF	Control	S2019	2	21513956	15722768	73.1
SCS216B	Silique	Solar	7DAF	Control	S2019	3	23541212	17656426	75
SCS224	Silique	Solar	14DAF	Control	S2019	1	19987528	14778644	73.9
SCS232	Silique	Solar	14DAF	Control	S2019	2	21980884	15178813	69.1
SCS240	Silique	Solar	14DAF	Control	S2019	3	21265289	15540084	73.1
SCS372	Silique	Solar	7DAF	Control	S2020	1	20094310	14244127	70.9
SCS376	Silique	Solar	7DAF	Control	S2020	2	22515445	16797358	74.6
SCS380	Silique	Solar	7DAF	Control	S2020	3	22894059	17160592	75
SCS384	Silique	Solar	7DAF	Control	S2020	4	20440928	15155747	74.1
SCS388	Silique	Solar	14DAF	Control	S2020	1	22885917	16913950	73.9
SCS392	Silique	Solar	14DAF	Control	S2020	2	22570712	16867851	74.7
SCS396	Silique	Solar	14DAF	Control	S2020	3	21997471	16507742	75
SCS400	Silique	Solar	14DAF	Control	S2020	4	21923150	16182119	73.8
SHG369	Seed	Solar	7DAF	Heat	S2020	1	23513328	17958227	76.4
SHG373	Seed	Solar	7DAF	Heat	S2020	2	20349709	14929232	73.4
SHG377	Seed	Solar	7DAF	Heat	S2020	3	23000221	17161526	74.6
SHG381B	Seed	Solar	7DAF	Heat	S2020	4	23230452	17501258	75.3
SHG385	Seed	Solar	14DAF	Heat	S2020	1	21760150	16250507	74.7
SHG389	Seed	Solar	14DAF	Heat	S2020	2	22206501	16458994	74.1
SHG393	Seed	Solar	14DAF	Heat	S2020	3	23053895	17261955	74.9
SHG397	Seed	Solar	14DAF	Heat	S2020	4	22158830	16481123	74.4
SHS206B	Silique	Solar	7DAF	Heat	S2019	2	21274140	15929727	74.9
SHS370	Silique	Solar	7DAF	Heat	S2020	1	23850035	18042494	75.6
SHS374	Silique	Solar	7DAF	Heat	S2020	2	21876381	16407158	75
SHS378	Silique	Solar	7DAF	Heat	S2020	3	22223331	16411629	73.8
SHS382	Silique	Solar	7DAF	Heat	S2020	4	23344257	16642263	71.3
SHS386	Silique	Solar	14DAF	Heat	S2020	1	22961249	17275274	75.2
SHS390	Silique	Solar	14DAF	Heat	S2020	2	24644765	18211915	73.9
SHS394	Silique	Solar	14DAF	Heat	S2020	3	23261328	17535024	75.4
SHS398	Silique	Solar	14DAF	Heat	S2020	4	21983659	16263248	74
STG197	Seed	Solar	7DAF	Heat	S2019	1	21045519	15532669	73.8
STG205	Seed	Solar	7DAF	Heat	S2019	2	21036039	15362527	73
STG213	Seed	Solar	7DAF	Heat	S2019	3	21957652	16113760	73.4
STG221	Seed	Solar	14DAF	Heat	S2019	1	21838667	15966225	73.1
STG229	Seed	Solar	14DAF	Heat	S2019	2	22331670	16538155	74.1
STG237	Seed	Solar	14DAF	Heat	S2019	3	22145255	16348829	73.8
STS198	Silique	Solar	7DAF	Heat	S2019	1	22407336	16453839	73.4
STS214	Silique	Solar	7DAF	Heat	S2019	3	21513069	15527073	72.2
STS222	Silique	Solar	14DAF	Heat	S2019	1	20775420	15134404	72.8
STS230	Silique	Solar	14DAF	Heat	S2019	2	21555779	15819770	73.4
STS238	Silique	Solar	14DAF	Heat	S2019	3	21609960	15840750	73.3
